# Supplementary material for: Granzyme B Expression in the Tumor Microenvironment as a Prognostic Biomarker for Patients with Triple-Negative Breast Cancer
Source: Cancers (Basel). 2023 Sep 7;15(18):4456. doi: 10.3390/cancers15184456 (PMC10526301; doi:10.3390/cancers15184456)
Supplement: Supplementary file 1 [file cancers-15-04456-s001.zip]

Archive with 1 entries (1 files):
- cancers-2561365-supplementary.xlsx
