# Supplementary material for: Granzyme B Expression in the Tumor Microenvironment as a Prognostic Biomarker for Patients with Triple-Negative Breast Cancer
Source: Cancers (Basel). 2023 Sep 7;15(18):4456. doi: 10.3390/cancers15184456 (PMC10526301; doi:10.3390/cancers15184456)
Supplement: Supplementary file 1 [file cancers-15-04456-s001.zip › cancers-2561365-supplementary.xlsx]

## Sheet: Table S1A 1%
Table S1A. Patients' characteristics
GZMBcut off:1%
	Granzyme B-high		Granzyme B-low		p-value
	(N=181)		(N=49)
Age (mean)		(30-89)		(32-84)
Tumor size
T1	99	0.546961	32	0.653061	0.5579
T2	74	0.40884	16	0.326531
T3	7	0.038674	1	0.0204082
T4	1	0.00552486	0	0
Nodal status
N0	117	0.646409	35	0.714286	0.651
N1	50	0.276243	11	0.22449
N2	9	0.0497238	1	0.0204082
N3	5	0.0276243	2	0.0408163
Pathological stage
I	117	0.646409	35	0.714286	0.3956
II	63	0.348066	13	0.265306
III	1	0.00552486	1	0.0204082
Nuclear grade
1+2	48	0.265193	17	0.346939	0.2242
3	129	0.712707	30	0.612245
unknown	4	0.0220994	2	0.0408163
Ki-67
≤ 20%	21	0.116022	6	0.122449	0.6496
>20%	145	0.801105	33	0.673469
unknown	15	0.0828729	10	0.204082
Adjuvant chemotherapy
+	129	0.712707	27	0.55102	0.0316
（anthracycline +）	116	0.640884	24	0.489796
-	52	0.287293	22	0.44898
TIL
high	81	0.447514	36	0.734694	0.0006
low	99	0.546961	13	0.265306
CD8+ T cell
high	102	0.563536	15	0.306122	0.002
low	79	0.436464	34	0.693878
T-bet
high	54	0.298343	12	0.244898	0.4631
low	127	0.701657	37	0.755102
PD-1 on immune cells
high	123	0.679558	17	0.346939	<.0001
low	58	0.320442	32	0.653061
PD-L1(CPS1)
positive	135	0.745856	31	0.632653	0.1241
negative	46	0.254144	18	0.367347
PD-L1(CPS10)
positive	104	0.574586	22	0.44898	0.01171
negative	77	0.425414	27	0.55102
PD-L1(CPS20)
positive	85	0.469613	15	0.306122	0.0406
negative	96	0.530387	34	0.693878

## Sheet: Table S1B 5%
Table S1B. Patients' characteristics
GZMBcut off:5%
	Granzyme B-high		Granzyme B-low		p-value
	(N=50)		(N=180)
Age (mean)		(30-89)		(32-84)
Tumor size
T1	24	0.48	107	0.594444	0.3741
T2	23	0.46	67	0.372222
T3	3	0.06	5	0.0277778
T4	0	0	1	0.00555556
Nodal status
N0	35	0.7	117	0.65	0.3728
N1	13	0.26	48	0.266667
N2	0	0	10	0.0555556
N3	2	0.04	5	0.0277778
Pathological stage
I	19	0.38	75	0.416667	0.2903
II	29	0.58	87	0.483333
III	2	0.04	18	0.1
Nuclear grade
1+2	7	0.14	58	0.322222	0.0079
3	43	0.86	116	0.644444
unknown			6	0.0333333
Ki-67
≤ 20%	2	0.04	25	0.138889	0.0395
>20%	45	0.9	133	0.738889
unknown	3	0.06	22	0.122222
Adjuvant chemotherapy
+	36	0.72	120	0.666667	0.4751
（anthracycline +）	35	0.7	105	0.583333
-	14	0.28	14	0.0777778
TIL
high	30	0.6	82	0.455556	0.0706
low	20	0.4	98	0.544444
CD8+ T cell
high	33	0.66	84	0.466667	0.0156
low	17	0.34	96	0.533333
T-bet
high	14	0.28	52	0.288889	0.9022
low	36	0.72	128	0.711111
PD-1 on immune cells
high	40	0.8	100	0.555556	0.0017
low	1	0.02	80	0.444444
PD-L1(CPS1)
positive	44	0.88	122	0.677778	0.0048
negative	6	0.12	58	0.322222
PD-L1(CPS10)
positive	36	0.72	90	0.5	0.0057
negative	14	0.28	90	0.5
PD-L1(CPS20)
positive	28	0.56	72	0.4	0.0435
negative	22	0.44	108	0.6

## Sheet: Table S2A
Table S2A. Univariate analysis
A. Univariate analysis
		DFS			OS
Variables		HR	95% CI	p-value	HR	95% CI	p-value
Age	(>50 vs. ≤50)	1.85	0.64-5.34	0.22	2.32	0.69-7.76	0.17
Tumor size	(>2cm vs. ≤2cm)	3.58	1.57-8.19	0.0025	4.61	1.84-11.55	0.0011
Nodal status	(Positive vs.Negative)	5.35	2.34-12.24	<.0001	3.46	1.56-7.72	0.0024
Nuclear grade	(3 vs. 1 and 2)	0.83	0.37-1.86	0.65	0.7	0.30-1.63	0.41
Ki-67	(>20%< vs. ≤20%)	1.16	0.34-3.88	0.81	0.98	0.29-3.37	0.98
Chemotherapy	(Chemo vs. no treatment)	0.94	0.42-2.10	0.88	0.45	0.21-1.00	0.046
TIL	(Positive vs.Negative)	0.91	0.43-1.93	0.79	0.72	0.34-1.59	0.41
T-bet	(Positive vs.Negative)	0.42	0.14-1.21	0.1	0.46	0.16-1.33	0.14
CD8	(Positive vs.Negative)	1.74	0.78-3.88	0.17	1.2	0.54-2.67	0.66
GZMB 1%	(Positive vs.Negative)	0.67	0.28-1.59	0.36	0.48	0.21-1.12	0.08
GZMB 5%	(Positive vs.Negative)	0.42	0.13-1.41	0.16	0.29	0.07-1.22	0.044
PD-1 on IC	(Positive vs.Negative)	1.01	0.47-2.19	0.97	0.61	0.28-1.35	0.22
PD-L1 CPS1	(Positive vs.Negative)	0.92	0.40-2.09	0.83	0.58	0.26-1.30	0.18
PD-L1 CPS10	(Positive vs.Negative)	1	0.47-2.14	0.99	0.72	0.33-1.57	0.4
PD-L1 CPS20	(Positive vs.Negative)	0.84	0.39-1.81	0.65	0.54	0.23-1.26	0.15

## Sheet: Table S2B 1%
Table S2B.
GZMBcut off:1%
		DFS			OS						DFS			OS
Variables		HR	95% CI	p-value	HR	95% CI	p-value		Variables		HR	95% CI	p-value	HR	95% CI	p-value
Tumor size	(>2cm vs. ≤2cm)	3.17	1.28-7.87	0.0129	4.06	1.36-12.11	0.0122		Tumor size	(>2cm vs. ≤2cm)	3.12	1.25-7.73	0.014	3.83	1.30-11.29	0.0151
Nodal status	(Positive vs.Negative)	6.26	2.38-16.5	0.0002	7.43	2.50-22.05	0.0003		Nodal status	(Positive vs.Negative)	6.21	2.37-16.27	0.0002	7.25	2.47-21.31	0.0003
Nuclear grade	(3 vs. 1 and 2)	0.98	0.36-2.68	0.97	0.94	0.28-3.08	0.91		Nuclear grade	(3 vs. 1 and 2)	1.02	0.37-2.81	0.96	0.98	0.30-3.24	0.97
Ki-67	(>20%< vs. ≤20%)	0.91	0.21-3.88	0.89	0.75	0.16-3.60	0.71		Ki-67	(>20%< vs. ≤20%)	0.92	0.21-3.96	0.91	0.76	0.16-3.65	0.72
Chemotherapy	(Chemo vs. no treatment)	0.85	0.33-2.24	0.74	0.41	0.14-1.15	0.09		Chemotherapy	(Chemo vs. no treatment)	0.89	0.34-2.36	0.82	0.44	0.15-3.65	0.12
TIL	(Positive vs.Negative)	1.23	0.46-3.29	0.65	1.77	0.54-5.75	0.34		TIL	(Positive vs.Negative)	1.42	0.54-3.77	0.47	1.97	0.62-6.26	0.24
GZMB 1%	(Positive vs.Negative)	0.88	0.26-3.01	0.83	1.04	0.27-3.94	0.95		GZMB 1%	(Positive vs.Negative)	0.81	0.23-2.81	0.74	0.93	0.24-3.60	0.91
PD-1 on IC	(Positive vs.Negative)	0.85	0.30-2.36	0.75	0.49	0.16-1.53	0.21		PD-1 on IC	(Positive vs.Negative)	0.91	0.33-2.49	0.85	0.53	0.15-1.26	0.26
PD-L1 CPS10	(Positive vs.Negative)	0.98	0.400-2.37	0.95	0.86	0.30-2.45	0.78		PD-L1 CPS20	(Positive vs.Negative)	0.58	0.23-2.81	0.25	0.51	0.18-1.62	0.24
		DFS			OS						DFS			OS
Variables		HR	95% CI	p-value	HR	95% CI	p-value		Variables		HR	95% CI	p-value	HR	95% CI	p-value
Tumor size	(>2cm vs. ≤2cm)	3.07	1.25-7.51	0.0142	3.62	1.26-10.42	0.0171		Tumor size	(>2cm vs. ≤2cm)	2.95	1.21-7.22	0.0178	3.36	1.18-9.60	0.0235
Nodal status	(Positive vs.Negative)	6.12	2.34-15.99	0.0002	6.82	23.36-19.72	0.0004		Nodal status	(Positive vs.Negative)	5.97	2.30-15.52	0.0002	6.57	2.29-18.85	0.0005
Nuclear grade	(3 vs. 1 and 2)	0.99	0.36-2.69	0.98	0.94	0.29-3.08	0.92		Nuclear grade	(3 vs. 1 and 2)	1.03	0.38-2.83	0.94	1	0.31-3.27	0.99
Ki-67	(>20%< vs. ≤20%)	0.96	0.23-3.97	0.95	0.88	0.20-3.94	0.86		Ki-67	(>20%< vs. ≤20%)	1.1	0.25-4.19	0.98	0.91	0.20-4.09	0.89
Chemotherapy	(Chemo vs. no treatment)	0.89	0.34-2.28	0.8	0.46	0.17-1.24	0.12		Chemotherapy	(Chemo vs. no treatment)	0.95	0.36-2.45	0.9	0.51	0.19-1.39	0.18
GZMB 1%	(Positive vs.Negative)	0.89	0.26-3.03	0.84	1.05	0.28-3.94	0.94		GZMB 1%	(Positive vs.Negative)	0.83	0.24-2.87	0.77	0.95	0.25-3.62	0.94
PD-1 on IC	(Positive vs.Negative)	0.9	0.33-2.41	0.83	0.57	0.19-1.70	0.31		PD-1 on IC	(Positive vs.Negative)	0.99	0.37-2.63	0.98	0.63	0.22-1.84	0.4
PD-L1 CPS10	(Positive vs.Negative)	1.02	0.44-2.40	0.95	0.96	0.35-2.62	0.93		PD-L1 CPS20	(Positive vs.Negative)	0.64	0.26-1.55	0.32	0.59	0.20-1.76	0.34

## Sheet: Table S2C 5%
Table S2C.
GZMBcut off:5%
		DFS			OS						DFS			OS
Variables		HR	95% CI	p-value	HR	95% CI	p-value		Variables		HR	95% CI	p-value	HR	95% CI	p-value
Tumor size	(>2cm vs. ≤2cm)	3.52	1.42-8.75	0.0067	4.33	1.47-12.74	0.0078		Tumor size	(>2cm vs. ≤2cm)	3.45	1.39-8.56	0.0077	4.09	1.41-11.90	0.0097
Nodal status	(Positive vs.Negative)	5.81	2.20-15.33	0.0004	6.7	2.25-19.97	0.0006		Nodal status	(Positive vs.Negative)	5.63	2.14-14.82	0.0005	6.43	2.17-19.04	0.0008
Nuclear grade	(3 vs. 1 and 2)	1.23	0.45-3.40	0.68	1.16	0.37-3.66	0.79		Nuclear grade	(3 vs. 1 and 2)	1.25	0.44-3.50	0.67	1.19	0.37-3.80	0.77
Ki-67	(>20%< vs. ≤20%)	0.92	0.22-3.84	0.9	0.76	0.17-3.44	0.71		Ki-67	(>20%< vs. ≤20%)	0.97	0.23-4.04	0.96	0.81	0.18-3.64	0.77
Chemotherapy	(Chemo vs. no treatment)	0.78	0.30-2.11	0.65	0.41	0.14-1.13	0.08		Chemotherapy	(Chemo vs. no treatment)	0.81	0.30-2.14	0.66	0.42	0.15-1.18	0.09
TIL	(Positive vs.Negative)	1.09	0.40-2.93	0.87	1.57	0.47-5.22	0.46		TIL	(Positive vs.Negative)	1.27	0.48-3.39	0.62	1.79	0.56-5.76	0.32
GZMB 5%	(Positive vs.Negative)	0.38	0.10-1.38	0.14	0.38	0.08-1.88	0.23		GZMB 5%	(Positive vs.Negative)	0.39	0.11-1.44	0.15	0.38	0.08-1.88	0.23
PD-1 on IC	(Positive vs.Negative)	1.03	0.38-2.77	0.95	0.63	0.21-1.94	0.42		PD-1 on IC	(Positive vs.Negative)	1.11	0.41-2.99	0.83	0.67	0.23-2.14	0.53
PD-L1 CPS10	(Positive vs.Negative)	1.1	0.45-2.69	0.82	0.95	0.34-2.70	0.92		PD-L1 CPS20	(Positive vs.Negative)	0.62	0.25-1.55	0.3	0.52	0.17-1.60	0.25
		DFS			OS						DFS			OS
Variables		HR	95% CI	p-value	HR	95% CI	p-value		Variables		HR	95% CI	p-value	HR	95% CI	p-value
Tumor size	(>2cm vs. ≤2cm)	3.49	1.41-8.63	0.0067	4.07	1.41-11.80	0.0096		Tumor size	(>2cm vs. ≤2cm)	3.37	1.36-8.33	0.0087	3.78	1.32-10.86	0.0133
Nodal status	(Positive vs.Negative)	5.77	2.20-15.12	0.0004	6.29	2.16-18.28	0.0007		Nodal status	(Positive vs.Negative)	5.51	2.11-14.38	0.0005	5.94	2.05-17.19	0.001
Nuclear grade	(3 vs. 1 and 2)	1.24	0.45-3.41	0.67	1.21	0.39-3.78	0.74		Nuclear grade	(3 vs. 1 and 2)	1.29	0.46-3.59	0.62	1.27	0.40-4.03	0.68
Ki-67	(>20%< vs. ≤20%)	0.94	0.23-3.82	0.93	0.85	0.20-3.66	0.82		Ki-67	(>20%< vs. ≤20%)	1.02	0.25-4.16	0.97	0.92	0.21-3.96	0.9
Chemotherapy	(Chemo vs. no treatment)	0.81	0.32-2.09	0.66	0.45	0.17-1.20	0.11		Chemotherapy	(Chemo vs. no treatment)	0.85	0.33-2.20	0.73	0.48	0.18-1.29	0.14
GZMB 5%	(Positive vs.Negative)	0.37	0.10-1.35	0.13	0.35	0.07-1.71	0.19		GZMB 5%	(Positive vs.Negative)	0.38	0.10-1.38	0.14	0.35	0.07-1.71	0.19
PD-1 on IC	(Positive vs.Negative)	1.05	0.41-2.71	0.91	0.73	0.25-2.08	0.55		PD-1 on IC	(Positive vs.Negative)	1.19	0.46-3.08	0.72	0.83	0.29-2.39	0.72
PD-L1 CPS10	(Positive vs.Negative)	1.12	0.48-2.65	0.78	1.04	0.38-2.84	0.93		PD-L1 CPS20	(Positive vs.Negative)	0.66	0.27-1.59	0.35	0.59	0.20-1.75	0.34
